# Supplementary material for: Complex disease and phenotype mapping in the domestic dog
Source: Nat Commun. 2016 Jan 22;7:10460. doi: 10.1038/ncomms10460 (PMC4735900; doi:10.1038/ncomms10460)
Supplement: Supplementary Data 1 — Numbers of breeds used in each disease GWAS. [file ncomms10460-s2.xlsx]

## Sheet: Sheet1
Supplementary Data 1: Numbers of breeds used in each disease GWAS.
Breed	CHD	ED	CCLD	MVD	MCT	lymphoma	GC	PSVA
airedale_terrier	1	2	2		1	5
akita		6
alaskan_malamute	2	1	1
american_eskimo_dog					1	1
american_pit_bull_terrier			2			1
american_staffordshire_terrier					2	1
australian_cattle_dog	4	2	2			1
australian_shepherd	9	9	9		1	6
basset_hound		1	1		6	9
beagle				3	1	4
bearded_collie	1	1
belgian_malinois	3	4	4			2
belgian_sheepdog	1	1	1		1
belgian_tervuren		8
berger_picard	1		1
bernese_mountain_dog	2	7	6		3	3
bichon_frise		1	2	9		1
bloodhound	2	2	2			1
boerboel	1	1	1
border_collie	37	18	17			1
border_terrier	1	4		3
borzoi	1					1
boston_terrier		1	2	11	5	1
bouvier_des_flandres		4	2		1
boxer		2	2		32	19	114
briard		1
brittany	2					1
bull_terrier					1	1
bulldog_american					1		1
bulldog_english	4	6	6			1
bulldog_french		1					22
bullmastiff	2	6	5		3
cairn_terrier				3		2		44
cane_corso	4	6	6
cardigan_welsh_corgi						1
catahoula_leopard_dog	1
cavalier_king_charles_spaniel	2	1		38
chesapeake_bay_retriever	6	6	5			1
chihuahua				4	1
chinese_shar-pei			1		7
chow_chow	2	2	1
cocker_spaniel	2	3	3	33	5	7
collie	2	1	1			2
coton_de_tulear				1
dachshund				17		2
dachshund_miniature				2
dalmatian	2	2	1
dandie_dinmont_terrier						1
doberman_pinscher	1	4	4			5
dogue_de_bordeaux	2	2	2
english_cocker_spaniel		1		3		1
english_setter	79	79	2		2
english_springer_spaniel	2	1	2			2
english_toy_spaniel				1
flat-coated_retriever	1	1	1			2
fox_terrier_wire				4
german_shepherd_dog	82	55	48		2	12
german_shorthaired_pointer	3	4	1		1
german_wirehaired_pointer		1
giant_schnauzer	1	1
golden_retriever	112	57	60		40	91
gordon_setter	17	13
great_dane	4	6	4
great_pyrenees	3	4	3			1
greater_swiss_mountain_dog	3	7	2
greyhound	6		1			1
havanese	1	1			1			32
Icelandic_sheepdog	1	1	1
irish_setter	3	6	4
irish_wolfhound		5				1
italian_greyhound					1	1
jack_russell_terrier		1	1	12	2	2
keeshond	1	1	1
komondor		1
labrador_retriever	242	210	287		267	84
leonberger	2	8	2
lhasa_apso	1	1	1
maltese				19		1		50
manchester_terrier_toy				2		1
mastiff		7	2
miniature_pinscher				5
miniature_schnauzer				10		1		38
munsterlander_large	1
munsterlander_small	1
newfoundland	59	30	22		1
norfolk_terrier				1				20
norwich_terrier		1
nova_scotia_duck_tolling_retriever	5	4				1
old_english_sheepdog	2	2	2			1
otterhound	5	1
papillon								11
pekingese				3
pembroke_welsh_corgi		1	2	5	1	1
pomeranian			1	8		1
poodle	4	4	3		1	4
poodle_miniature				3
poodle_toy			1	9	2
portuguese_water_dog	2	1
pug		2	2	3	8
puli		1
pyrenean_shepherd	1
rat_terrier				2
rhodesian_ridgeback	1		1		2
rottweiler	34	41	37		4	13
saint_bernard	8	7	6		1	5
saluki	1					1
samoyed	1	2	3
scottish_terrier				4		4
shetland_sheepdog		1			4	6
shiba_inu		1		1
shih_tzu				13		4
shiloh_shepherd						1
siberian_husky	2	2	1		1	3
soft_coated_wheaten_terrier		2	2			2
spinone_italiano	1	2	1
stabyhoun	1	1	1
staffordshire_bull_terrier	1	4	6		7
standard_schnauzer	1	1	1			1
tibetan_spaniel	2	1						23
tibetan_terrier					2
vizsla		20	2		77	2
weimaraner	3	3	4		1
west_highland_white_terrier			2	8	3	3
whippet	1	2	1
yorkshire_terrier	1	1	1	9	2			90
mixed-breed	121	20	53			2		7
TOTAL	921	746	670	249	505	337	137	315
