# Supplementary material for: Complex disease and phenotype mapping in the domestic dog
Source: Nat Commun. 2016 Jan 22;7:10460. doi: 10.1038/ncomms10460 (PMC4735900; doi:10.1038/ncomms10460)
Supplement: Supplementary Data 2 — Values used in average-breed GWAS for morphological phenotypes. [file ncomms10460-s3.xlsx]

## Sheet: Sheet1
Supplementary Data 2: Values used in average-breed GWAS for morphological phenotypes.
Breed	male average	male average	shedding	fur length
	weight^0.38 (kg)	height (cm)
afghan_hound	3.50938	68.58	0	5
airedale_terrier	3.27447	58.42	0	3
akita	4.30138	68.58	1	3
alaskan_malamute	4.00601	63.5	1	3
american_eskimo_dog	2.66222	43.18	1	4
american_pit_bull_terrier	3.21127	49.53	NA	1
american_staffordshire_terrier	3.55338	46.99	0	1
australian_cattle_dog	3.02957	48.26	NA	3
australian_shepherd	3.45308	54.61	0.5	4
basenji	2.4775	43.18	0	1
basset_hound	3.39524	34.29	1	1
beagle	2.46766	38.1	0	2
bearded_collie	3.27447	54.61	0.5	5
bedlington_terrier	2.31166	41.91	0	5
belgian_malinois	3.56424	63.5	NA	3
belgian_tervuren	3.50938	63.5	1	4
berger_picard	3.18541	62.23	NA	4
bernese_mountain_dog	4.34095	66.675	0.5	4
bichon_frise	1.87326	26.67	0	5
bloodhound	4.09397	66.04	0	1
boerboel	4.87509	69.85	0	1
border_collie	3.04365	52.07	NA	3
border_terrier	2.03228	36.83	0	2
borzoi	4.09397	76.2	0.5	4
boston_terrier	2.31166	40.64	0	1
bouvier_des_flandres	3.9333	66.04	0	4
boxer	3.6957	60.96	0	1
briard	3.93791	63.5	0.5	5
brittany	2.89781	49.53	0	4
brussels_griffon	1.70665	26.035	0	3
bull_terrier	3.39524	54.61	0	1
bulldog_english	3.27447	35.56	0.5	1
bulldog_french	2.49699	30.48	0	1
bullmastiff	4.5669	66.04	0	1
cairn_terrier	2.01865	25.4	0	4
canaan_dog	3.27447	55.88	0	2
cane_corso	4.33308	66.675	0	2
cardigan_welsh_corgi	2.8281	29.21	0.5	3
carolina_dog	2.84383	55.88	NA	3
catahoula_leopard_dog	3.22407	60.96	0	NA
caucasian_ovcharka	4.65937	64.77	NA	NA
cavalier_king_charles_spaniel	2.08533	31.75	0.5	4
chesapeake_bay_retriever	3.77104	62.23	0	3
chihuahua	1.41537	18.415	0	NA
chinese_crested	1.66998	30.48	0	NA
chinese_shar-pei	3.24312	48.26	0	1
chinook	3.72109	63.5	NA	3
chow_chow	3.42436	46.99	1	4
cocker_spaniel	2.48727	38.1	0.5	4
collie	3.67002	63.5	NA	5
coton_de_tulear	1.93357	28.575	0	5
curly-coated_retriever	3.67002	66.04	0.5	3
dachshund	2.45776	24.13	0	NA
dachshund_miniature	1.75936	15.24	NA	NA
dalmatian	3.31146	58.42	0.5	1
dandie_dinmont_terrier	2.39692	27.432	0	4
doberman_pinscher	3.93791	68.58	0	1
dogue_de_bordeaux	4.41837	64.135	0	1
english_cocker_spaniel	2.76369	41.91	0.5	4
english_setter	3.56424	63.5	0.5	4
english_springer_spaniel	3.27447	50.8	0	4
english_toy_spaniel	1.84188	29.845	0.5	4
eurasier	3.50938	55.88	0.5	4
finnish_spitz	2.81222	47.625	0.5	4
flat-coated_retriever	3.61776	60.325	0	4
fox_terrier_wire	2.22094	38.1	0	2
german_shepherd_dog	4.00601	63.5	1	3
german_shorthaired_pointer	3.56424	60.96	0.5	1
german_wirehaired_pointer	3.50938	63.5	0	3
giant_schnauzer	3.86783	67.31	0	5
golden_retriever	3.72109	59.69	NA	4
gordon_setter	3.67002	64.77	0.5	4
great_dane	5.03337	81.28	0	1
great_pyrenees	4.49364	74.93	1	4
greater_swiss_mountain_dog	4.60283	68.58	0.5	3
greenland_sledge_dog	3.63881	59.69	NA	4
greyhound	3.66485	73.66	0	1
havanese	1.77637	24.765	0	5
ibizan_hound	3.27447	64.77	0	NA
icelandic_sheepdog	2.60903	45.72	NA	NA
irish_setter	3.72109	68.58	0.5	4
irish_water_spaniel	3.54246	58.42	0	3
irish_wolfhound	4.53051	78.74	0	3
istrian_shorthaired_hound	3.06456	50.8	NA	2
italian_greyhound	1.74208	34.925	0	1
jack_russell_terrier	2.09826	35.56	0	2
japanese_chin	1.41537	25.4	0	5
keeshond	3.07837	45.72	1	4
kerry_blue_terrier	2.90539	47.625	0	5
komondor	4.30138	69.85	0	5
labrador_retriever	3.77104	59.69	NA	2
leonberger	5.02101	75.565	1	4
lhasa_apso	2.01865	26.67	0	5
maltese	1.39057	22.86	0	5
manchester_terrier_toy	1.55121	27.94	NA	1
mastiff	5.22772	78.105	NA	2
miniature_pinscher	1.70665	27.94	0	1
miniature_schnauzer	1.97686	33.02	NA	5
munsterlander_large	3.1592	62.23	NA	4
munsterlander_small	2.49699	53.34	NA	4
neapolitan_mastiff	4.97104	72.39	0	1
new_guinea_singing_dog	2.30064	43.18	NA	3
newfoundland	4.84241	71.12	1	4
norfolk_terrier	1.85768	25.4	0	4
norwegian_elkhound	3.39524	52.07	0	3
norwich_terrier	1.9038	25.4	0	4
nova_scotia_duck_tolling_retriever	3.23044	49.53	NA	4
old_english_sheepdog	3.7809	55.88	1	5
otterhound	4.49364	68.58	0.5	4
papillon	1.61238	24.13	0	4
pekingese	1.93357	20.32	1	5
pembroke_welsh_corgi	2.56332	30.48	0.5	3
perdiguero	3.31756	55.88	NA	2
peruvian_inca_orchid	2.68818	45.72	NA	NA
pharaoh_hound	3.27447	60.96	0	1
pomeranian	1.36503	24.13	1	4
poodle	3.42436	52.07	0	5
poodle_miniature	2.09826	31.75	0	5
poodle_toy	1.41537	24.13	0	5
portuguese_podengo	3.18541	54.61	NA	NA
portuguese_water_dog	3.29921	54.61	0	5
pug	2.12373	26.67	0.5	1
puli	2.69674	43.18	0	5
pyrenean_shepherd	2.52576	46.355	0.5	4
rat_terrier	2.19729	46.99	NA	2
redbone_coonhound	3.45308	62.23	0	1
rhodesian_ridgeback	4.00601	66.04	0	1
rottweiler	4.42979	64.77	NA	3
saint_bernard	5.06407	80.01	0.5	3
saluki	3.23362	64.77	0	2
samoyed	3.39524	56.515	NA	4
santal_dog	NA	NA	NA	1
schipperke	2.04575	30.48	NA	4
scottish_deerhound	4.22041	78.74	0	3
scottish_terrier	2.33346	25.4	0	5
shetland_sheepdog	2.34423	38.1	1	5
shiba_inu	2.43775	39.37	0.5	3
shih_tzu	1.93357	25.4	0	5
shiloh_shepherd	4.49364	22.86	NA	3
siberian_husky	3.33575	76.2	NA	3
silky_terrier	1.72451	56.515	0	5
soft_coated_wheaten_terrier	2.93538	46.99	0	5
spinone_italiano	3.84879	63.5	0	3
stabyhoun	2.96489	50.8	NA	3
staffordshire_bull_terrier	2.7962	38.1	0	1
standard_schnauzer	3.00826	48.26	0	5
tibetan_mastiff	4.5669	69.85	NA	4
tibetan_spaniel	1.9038	25.4	0	4
tibetan_terrier	2.40929	39.37	0	5
tornjak	4.15376	66.04	NA	4
toy_fox_terrier	1.40306	25.4	0.5	1
vizsla	3.36571	58.42	0.5	1
weimaraner	3.67002	66.04	0	1
west_highland_white_terrier	2.20917	27.94	0	5
whippet	2.57257	52.07	0	1
wirehaired_pointing_griffon	3.39524	58.42	0	3
xoloitzcuintli	2.53524	52.07	0	NA
xoloitzcuintli_miniature	2.19729	40.64	0	NA
yorkshire_terrier	1.46295	21.59	0	5
